# Supplementary material for: Downregulation of the Tumor Suppressor TFF1 Is Required during Induction of Colon Cancer Progression by L1
Source: Cancers (Basel). 2022 Sep 15;14(18):4478. doi: 10.3390/cancers14184478 (PMC9497096; doi:10.3390/cancers14184478)
Supplement: Supplementary file 1 [file cancers-14-04478-s001.zip]

Archive with 2 entries (2 files):
- cancers-1895570-supplementary.pdf
- File S1.pdf
